# Supplementary material for: Stage IV Colorectal Cancer Patients with High Risk Mutation Profiles Survived 16 Months Longer with Individualized Therapies
Source: Cancers (Basel). 2020 Feb 8;12(2):393. doi: 10.3390/cancers12020393 (PMC7072525; doi:10.3390/cancers12020393)
Supplement: Supplementary file 1 [file cancers-12-00393-s001.zip]

Archive with 7 entries (4 files):
- cancers-698395-2.revision.supplementary_materials/
- cancers-698395-2.revision.supplementary_materials/Supp_Fig_S1.pdf
- __MACOSX/
- __MACOSX/cancers-698395-2.revision.supplementary_materials/
- __MACOSX/cancers-698395-2.revision.supplementary_materials/._Supp_Fig_S1.pdf
- cancers-698395-2.revision.supplementary_materials/SuppTables(S1-S7).xlsx
- __MACOSX/cancers-698395-2.revision.supplementary_materials/._SuppTables(S1-S7).xlsx
